# Supplementary material for: Widespread continental mtDNA lineages prevail in the bumblebee fauna of Iceland
Source: Zookeys. 2018 Jul 16;(774):141–53. doi: 10.3897/zookeys.774.26466 (PMC6056568; doi:10.3897/zookeys.774.26466)
Supplement: XML Treatment for Bombus (Pyrobombus) jonellus [file zookeys.774.26466-treatment1.xml]

<!DOCTYPE tp:taxon-treatment
  PUBLIC "-//TaxonX//DTD Taxonomic Treatment Publishing DTD v0 20100105//EN" "tax-treatment-NSO.dtd">
<tp:taxon-treatment xmlns:tp="http://www.plazi.org/taxpub"><tp:treatment-meta><kwd-group><label>Taxon classification</label><kwd><named-content xmlns:xlink="http://www.w3.org/1999/xlink" content-type="kingdom">Animalia</named-content></kwd><kwd><named-content xmlns:xlink="http://www.w3.org/1999/xlink" content-type="order">Hymenoptera</named-content></kwd><kwd><named-content xmlns:xlink="http://www.w3.org/1999/xlink" content-type="family">Apidae</named-content></kwd></kwd-group><mixed-citation publication-type="journal"><person-group><name><surname>Potapov</surname><given-names>Grigory S.</given-names></name><name><surname>Kondakov</surname><given-names>Alexander V.</given-names></name><name><surname>Kolosova</surname><given-names>Yulia S.</given-names></name><name><surname>Tomilova</surname><given-names>Alena A.</given-names></name><name><surname>Filippov</surname><given-names>Boris Yu.</given-names></name><name><surname>Gofarov</surname><given-names>Mikhail Yu.</given-names></name><name><surname>Bolotov</surname><given-names>Ivan N.</given-names></name></person-group><article-title>Widespread continental mtDNA lineages prevail in the bumblebee fauna of Iceland</article-title><source>Zookeys</source><day>16</day><month>7</month><year>2018</year><volume>2018</volume><issue>774</issue><fpage>141</fpage><lpage>153</lpage><pub-id pub-id-type="doi">10.3897/zookeys.774.26466</pub-id></mixed-citation></tp:treatment-meta><tp:nomenclature><tp:taxon-name>
            <tp:taxon-name-part taxon-name-part-type="genus" reg="Bombus">Bombus</tp:taxon-name-part> (<tp:taxon-name-part taxon-name-part-type="subgenus" reg="Pyrobombus">Pyrobombus</tp:taxon-name-part>) <tp:taxon-name-part taxon-name-part-type="species" reg="jonellus">jonellus</tp:taxon-name-part></tp:taxon-name><tp:taxon-authority>Kirby, 1802</tp:taxon-authority><tp:nomenclature-citation-list><tp:nomenclature-citation><tp:taxon-name>
            <tp:taxon-name-part taxon-name-part-type="genus" reg="Bombus"/><tp:taxon-name-part taxon-name-part-type="subgenus" reg="Pyrobombus"/><tp:taxon-name-part taxon-name-part-type="species" reg="jonellus"/></tp:taxon-name><comment>= <tp:taxon-name><tp:taxon-name-part taxon-name-part-type="genus" reg="Bombus">Bombus</tp:taxon-name-part> (<tp:taxon-name-part taxon-name-part-type="subgenus" reg="Pyrobombus">Pyrobombus</tp:taxon-name-part>) <tp:taxon-name-part taxon-name-part-type="species" reg="jonellus">jonellus</tp:taxon-name-part> <tp:taxon-name-part taxon-name-part-type="subspecies" reg="subborealis">subborealis</tp:taxon-name-part></tp:taxon-name> Richards, 1933, <bold>syn. n.</bold></comment></tp:nomenclature-citation></tp:nomenclature-citation-list></tp:nomenclature><tp:treatment-sec sec-type="remarks" id="SECID0EV3AE"><title>Remarks.</title><p>This subspecies is thought to be distributed in Norway and Iceland (<xref ref-type="bibr" rid="B25">Richards 1933</xref>, <xref ref-type="bibr" rid="B16">Løken 1973</xref>, <xref ref-type="bibr" rid="B14">Kratochwil 2016</xref>). However, our molecular data (Fig. <xref ref-type="fig" rid="F2">2</xref>) clearly indicate that this geographic race should be considered a synonym of <italic><tp:taxon-name><tp:taxon-name-part taxon-name-part-type="genus" reg="Bombus">Bombus</tp:taxon-name-part> <tp:taxon-name-part taxon-name-part-type="species" reg="jonellus">jonellus</tp:taxon-name-part></tp:taxon-name></italic>. There are three other subspecies of <italic><tp:taxon-name><tp:taxon-name-part taxon-name-part-type="genus" reg="Bombus">Bombus</tp:taxon-name-part> <tp:taxon-name-part taxon-name-part-type="species" reg="jonellus">jonellus</tp:taxon-name-part></tp:taxon-name></italic> from Northern Europe, i.e. <italic><tp:taxon-name><tp:taxon-name-part taxon-name-part-type="genus" reg="Bombus">B.</tp:taxon-name-part> <tp:taxon-name-part taxon-name-part-type="species" reg="jonellus">j.</tp:taxon-name-part> <tp:taxon-name-part taxon-name-part-type="subspecies" reg="vogtii">vogtii</tp:taxon-name-part></tp:taxon-name></italic> Richards, 1933 from Shetland, <italic><tp:taxon-name><tp:taxon-name-part taxon-name-part-type="genus" reg="Bombus">B.</tp:taxon-name-part> <tp:taxon-name-part taxon-name-part-type="species" reg="jonellus">j.</tp:taxon-name-part> <tp:taxon-name-part taxon-name-part-type="subspecies" reg="hebridensis">hebridensis</tp:taxon-name-part></tp:taxon-name></italic> (Wild, 1931) from Hebrides, and <italic><tp:taxon-name><tp:taxon-name-part taxon-name-part-type="genus" reg="Bombus">B.</tp:taxon-name-part> <tp:taxon-name-part taxon-name-part-type="species" reg="jonellus">j.</tp:taxon-name-part> <tp:taxon-name-part taxon-name-part-type="subspecies" reg="suecicus">suecicus</tp:taxon-name-part></tp:taxon-name></italic> (Friese, 1911) from Sweden (<xref ref-type="bibr" rid="B14">Kratochwil 2016</xref>). However, the close geographic proximity of the type localities of the named taxa raises questions about their validity and deserves further research.</p></tp:treatment-sec><tp:treatment-sec><!--Section generated to contain objects referenced in tp:taxon-treatment.--><fig id="F2" position="float" orientation="portrait"><label>Figure 2.</label><caption><p>Median-joining haplotype networks of the available <abbrev xmlns:xlink="http://www.w3.org/1999/xlink" xlink:title="cytochrome c oxidase subunit I" id="ABBRID0EWUAE" xlink:type="simple">COI</abbrev> sequences of bumblebee species inhabiting Iceland. The circle size is proportional to the number of available sequences belonging to a certain haplotype. The small red dots indicate hypothetical ancestral haplotypes. Red numbers near branches indicate the number of nucleotide substitutions between haplotypes. Black codes indicate the <abbrev xmlns:xlink="http://www.w3.org/1999/xlink" xlink:title="cytochrome c oxidase subunit I" id="ABBRID0E1UAE" xlink:type="simple">COI</abbrev> lineages inhabiting Iceland. <bold>A</bold> <italic><tp:taxon-name><tp:taxon-name-part taxon-name-part-type="genus" reg="Bombus">Bombus</tp:taxon-name-part> <tp:taxon-name-part taxon-name-part-type="species" reg="jonellus">jonellus</tp:taxon-name-part></tp:taxon-name></italic> (N = 29) <bold>B</bold> <italic><tp:taxon-name><tp:taxon-name-part taxon-name-part-type="genus" reg="Bombus">B.</tp:taxon-name-part> <tp:taxon-name-part taxon-name-part-type="species" reg="lucorum">lucorum</tp:taxon-name-part></tp:taxon-name></italic> (N = 115) <bold>C</bold> <italic><tp:taxon-name><tp:taxon-name-part taxon-name-part-type="genus" reg="Bombus">B.</tp:taxon-name-part> <tp:taxon-name-part taxon-name-part-type="species" reg="hortorum">hortorum</tp:taxon-name-part></tp:taxon-name></italic> (N = 33). Photographs by Yulia S. Kolosova.</p></caption><graphic xmlns:xlink="http://www.w3.org/1999/xlink" xlink:href="zookeys-774-141-g002.jpg" position="float" orientation="portrait" xlink:type="simple" id="oo_216999.jpg"/></fig></tp:treatment-sec><ref-list><ref id="B25"><mixed-citation xmlns:xlink="http://www.w3.org/1999/xlink" xlink:type="simple">
          <person-group><name name-style="western"><surname>Richards</surname><given-names>OW</given-names></name></person-group> (<year>1933</year>) <article-title>Variation in <italic><tp:taxon-name><tp:taxon-name-part taxon-name-part-type="genus">Bombus</tp:taxon-name-part> <tp:taxon-name-part taxon-name-part-type="species">jonellus</tp:taxon-name-part></tp:taxon-name></italic> Kirby (<tp:taxon-name><tp:taxon-name-part taxon-name-part-type="order">Hymenoptera</tp:taxon-name-part></tp:taxon-name>, <tp:taxon-name><tp:taxon-name-part taxon-name-part-type="family">Bombidae</tp:taxon-name-part></tp:taxon-name>).</article-title> <source>The Annals and Magazine of Natural History, Zoology, Botany and Geology</source> <volume>12</volume>(<issue>10</issue>): <fpage>59</fpage>–<lpage>66</lpage>.</mixed-citation></ref><ref id="B16"><mixed-citation xmlns:xlink="http://www.w3.org/1999/xlink" xlink:type="simple">
          <person-group><name name-style="western"><surname>Løken</surname><given-names>A</given-names></name></person-group> (<year>1973</year>) <article-title>Studies of Scandinavian bumblebees (<tp:taxon-name><tp:taxon-name-part taxon-name-part-type="order">Hymenoptera</tp:taxon-name-part></tp:taxon-name>, <tp:taxon-name><tp:taxon-name-part taxon-name-part-type="family">Apidae</tp:taxon-name-part></tp:taxon-name>).</article-title> <source>Norsk Entomologisk Tidsskrift</source> <volume>20</volume>(<issue>1</issue>): <fpage>1</fpage>–<lpage>218</lpage>.</mixed-citation></ref><ref id="B14"><mixed-citation xmlns:xlink="http://www.w3.org/1999/xlink" xlink:type="simple">
          <person-group><name name-style="western"><surname>Kratochwil</surname><given-names>A</given-names></name></person-group> (<year>2016</year>) <article-title>Review of the Icelandic bee fauna (<tp:taxon-name><tp:taxon-name-part taxon-name-part-type="order">Hymenoptera</tp:taxon-name-part></tp:taxon-name>: <tp:taxon-name><tp:taxon-name-part taxon-name-part-type="superfamily">Apoidea</tp:taxon-name-part></tp:taxon-name>: <tp:taxon-name><tp:taxon-name-part taxon-name-part-type="clade">Anthophila</tp:taxon-name-part></tp:taxon-name>).</article-title> <source>Stuttgarter Beiträge zur Naturkunde A, Neue Serie</source> <volume>9</volume>: <fpage>217</fpage>–<lpage>227</lpage>. <ext-link xlink:type="simple" ext-link-type="doi" xlink:href="10.18476/sbna.v9.a14">https://doi.org/10.18476/sbna.v9.a14</ext-link></mixed-citation></ref></ref-list></tp:taxon-treatment>
